# Supplementary material for: From Soil to Serum: Matrix-Specific Per- and Polyfluoroalkyl Substance Accumulation and Potentially Associated Environmental Exposure Determinants in Teenagers Residing near an Industrial Hotspot
Source: Toxics. 2026 Apr 24;14(5):360. doi: 10.3390/toxics14050360 (PMC13211272; doi:10.3390/toxics14050360)
Supplement: Supplementary file 1 [file toxics-14-00360-s001.zip]

Archive with 1 entries (1 files):
- toxics-4221969-supplementary.pdf
